# Supplementary material for: The Natural Product β-Escin Targets Cancer and Stromal Cells of the Tumor Microenvironment to Inhibit Ovarian Cancer Metastasis
Source: Cancers (Basel). 2021 Aug 4;13(16):3931. doi: 10.3390/cancers13163931 (PMC8394501; doi:10.3390/cancers13163931)
Supplement: Supplementary file 1 [file cancers-13-03931-s001.zip]

Archive with 9 entries (9 files):
- HAK_supplemental_betaescin_manuscript_07152021.pdf
- Supplemenatry_Video_S1.mp4
- Supplemenatry_Video_S6.mp4
- Supplementary Table S1-S2.xlsx
- Supplementary Table S3.xlsx
- Supplementary_Video_S2.mp4
- Supplementary_Video_S3.mp4
- Supplementary_Video_S4.mp4
- Supplementary_Video_S5.mp4
