# Supplementary material for: The Natural Product β-Escin Targets Cancer and Stromal Cells of the Tumor Microenvironment to Inhibit Ovarian Cancer Metastasis
Source: Cancers (Basel). 2021 Aug 4;13(16):3931. doi: 10.3390/cancers13163931 (PMC8394501; doi:10.3390/cancers13163931)
Supplement: Supplementary file 1 [file cancers-13-03931-s001.zip › Supplementary Table S1-S2.xlsx]

## Sheet: t-test results
Gene names	-Log Student's T-test p-value co-cult-escin_co-cult	Student's T-test q-value co-cult-escin_co-cult	Student's T-test Difference co-cult-escin_co-cult	Student's T-test Test statistic co-cult-escin_co-cult	Protein names
ATP11C	1.0614	0.0332973	0.925715	2.3607	Phospholipid-transporting ATPase IG;Phospholipid-transporting ATPase
COL1A2	1.67982	0.00486667	-0.485406	-2.83367	Collagen alpha-2(I) chain
BTAF1	2.54359	0.0125063	-0.309932	-2.65782	TATA-binding protein-associated factor 172
POU2F1;POU2F3;POU2F2	1.49887	0	1.0097	3.55283	POU domain, class 2, transcription factor 1;POU domain protein;POU domain, class 2, transcription factor 3;POU domain, class 2, transcription factor 2
CD276	1.37504	0.0523419	0.439477	2.27452	CD276 antigen
BNIP3	2.07028	0.0131733	0.361801	2.70844	BCL2/adenovirus E1B 19 kDa protein-interacting protein 3
SH3D19	2.11411	0.0291048	-0.304486	-2.40026	SH3 domain-containing protein 19
CARNS1	4.85448	0	-0.389176	-3.83594	Carnosine synthase 1
CFB	2.0166	0.00858824	-0.466898	-3.19488	Complement factor B;Complement factor B Ba fragment;Complement factor B Bb fragment
MPV17	2.31173	0.0318131	-0.286585	-2.38642	Protein Mpv17
ATP7B	1.46439	0.0501967	-0.393648	-2.25106	Copper-transporting ATPase 2;WND/140 kDa
IGJ;JCHAIN	3.01505	0.00789189	-0.353796	-3.18724	Immunoglobulin J chain
BDH1	1.77642	0.0139155	0.424814	2.72923	D-beta-hydroxybutyrate dehydrogenase, mitochondrial
CLEC3B	1.40183	0.0202857	0.486927	2.43529	Tetranectin
WT1	3.01842	0.00494915	-0.310748	-2.83459	Wilms tumor protein
NDUFB5	2.46567	0.0209263	-0.299181	-2.54519	NADH dehydrogenase [ubiquinone] 1 beta subcomplex subunit 5, mitochondrial
LRRC57	1.92426	0.0514622	-0.302647	-2.27007	Leucine-rich repeat-containing protein 57
HSD3B7	1.41916	0.00621277	-0.768922	-3.02103	3 beta-hydroxysteroid dehydrogenase type 7
EIF1	2.66861	0.0218462	0.290415	2.55937	Eukaryotic translation initiation factor 1
SDCBP	1.40556	0.00521429	0.702736	2.88494	Syntenin-1
CDC42EP2	2.18588	0.0518983	0.27857	2.27217	Cdc42 effector protein 2
B4GALT5	1.74932	0.0147463	0.442448	2.76789	Beta-1,4-galactosyltransferase 5
NDUFC1	1.64364	0.0444522	-0.358807	-2.31455	NADH dehydrogenase [ubiquinone] 1 subunit C1, mitochondrial
ORC4	1.65352	0.00572549	0.534564	2.95315	Origin recognition complex subunit 4
CYP7B1	2.01704	0.00768421	-0.46316	-3.17784	25-hydroxycholesterol 7-alpha-hydroxylase
PDE5A	1.38196	0.0339083	-0.472519	-2.36995	cGMP-specific 3,5-cyclic phosphodiesterase
MFN2	2.31617	0.00695238	0.393774	3.08933	Mitofusin-2
SMC2	1.87446	0.00478689	-0.420902	-2.82241	Structural maintenance of chromosomes protein 2
HSPA4L	2.07648	0.0213763	-0.332856	-2.54724	Heat shock 70 kDa protein 4L
CLDN1	2.4585	0	-0.539509	-4.09008	Claudin-1
FADS2	1.84197	0.0159048	-0.380459	-2.60344	Fatty acid desaturase 2
PLAT	1.40032	0.00884848	-0.934526	-3.19851	Tissue-type plasminogen activator;Tissue-type plasminogen activator chain A;Tissue-type plasminogen activator chain B
C3	2.42166	0.01168	-0.422663	-3.3522	Complement C3;Complement C3 beta chain;C3-beta-c;Complement C3 alpha chain;C3a anaphylatoxin;Acylation stimulating protein;Complement C3b alpha chain;Complement C3c alpha chain fragment 1;Complement C3dg fragment;Complement C3g fragment;Complement C3d fragment;Complement C3f fragment;Complement C3c alpha chain fragment 2
COL1A1	1.55381	0.0204948	-0.444976	-2.52861	Collagen alpha-1(I) chain
COL3A1	1.53683	0.01235	-0.494923	-2.65733	Collagen alpha-1(III) chain
FN1	2.4216	0	-0.446993	-3.50338	Fibronectin;Anastellin;Ugl-Y1;Ugl-Y2;Ugl-Y3
CYP17A1	1.60304	0.009125	-0.669332	-3.222	Steroid 17-alpha-hydroxylase/17,20 lyase
SERPING1	2.06305	0.033	-0.302636	-2.35828	Plasma protease C1 inhibitor
CDK1;CDC2	1.86889	0.00608333	-0.467145	-3.01609	Cyclin-dependent kinase 1
C8G	2.06058	0	-0.653296	-4.04946	Complement component C8 gamma chain
IVL	2.23823	0.0108148	0.444326	3.31781	Involucrin
CTSB	1.78984	0.0207083	-0.37595	-2.53203	Cathepsin B;Cathepsin B light chain;Cathepsin B heavy chain
KRT19	2.17976	0.00530909	0.380343	2.90165	Keratin, type I cytoskeletal 19
ENO2	1.81915	0.00712195	0.504405	3.09768	Gamma-enolase;Enolase
SPARC	2.02605	0.0231287	-0.316583	-2.41774	SPARC
HMOX1	2.28067	0	0.612964	4.24061	Heme oxygenase 1
PDGFRB	1.25161	0.0200808	-0.60621	-2.42619	Platelet-derived growth factor receptor beta
HIST1H1E	1.65834	0.0128312	-0.447494	-2.6727	Histone H1.4
GLUL	3.60935	0.0342222	-0.246244	-2.37088	Glutamine synthetase
ITGB4	1.55319	0.00634783	0.628991	3.03163	Integrin beta-4
VCAM1	1.97647	0.0336	-0.313254	-2.3652	Vascular cell adhesion protein 1
CD82	2.41405	0.00941935	0.404474	3.23104	CD82 antigen
MCM5	2.49786	0.00648889	-0.366074	-3.03328	DNA replication licensing factor MCM5;DNA helicase
RFC1	2.48864	0.0073	0.376622	3.09951	Replication factor C subunit 1
THBS2	1.63491	0.0226796	-0.385615	-2.41384	Thrombospondin-2
STAT3	2.57957	0.00748718	-0.36955	-3.10547	Signal transducer and activator of transcription 3
CDKN2B	1.88568	0.0133514	0.394	2.71001	Cyclin-dependent kinase 4 inhibitor B
MCM2	1.57644	0.0145294	-0.506802	-2.75113	DNA replication licensing factor MCM2
CRIP1	1.86782	0.0220889	-0.366913	-2.56291	Cysteine-rich protein 1
MMP14	1.55881	0.00503448	0.553722	2.85454	Matrix metalloproteinase-14
NDST1	1.17975	0.00449231	-1.12721	-2.7821	Bifunctional heparan sulfate N-deacetylase/N-sulfotransferase 1;Heparan sulfate N-deacetylase 1;Heparan sulfate N-sulfotransferase 1
SMTN	2.09243	0	-0.51223	-3.50042	Smoothelin
IST1	2.19835	0.0510333	-0.277352	-2.27006	IST1 homolog
RND3	1.93347	0.00973333	0.505244	3.25904	Rho-related GTP-binding protein RhoE
FBLN2	1.12428	0.0155349	-1.06415	-2.59956	Fibulin-2
HSPG2	1.56057	0	-1.07222	-3.80767	Basement membrane-specific heparan sulfate proteoglycan core protein;Endorepellin;LG3 peptide
AMPD3	2.01863	0.0496897	0.294453	2.28206	AMP deaminase 3
REL	2.85062	0.0137222	-0.303723	-2.72595	Proto-oncogene c-Rel
CALD1	1.90366	0.00595918	-0.453499	-3.00034	Caldesmon
COL14A1	1.53021	0.0190562	-0.468599	-2.57029	Collagen alpha-1(XIV) chain
ANK3	1.78062	0	-0.649436	-3.51693	Ankyrin-3
SQSTM1	3.09418	0	0.664255	5.58863	Sequestosome-1
TPBG	3.97143	0	0.355125	3.42552	Trophoblast glycoprotein
ALCAM	1.66477	0.0143188	-0.464583	-2.74134	CD166 antigen
MCM6	2.5052	0	-0.639974	-4.71063	DNA replication licensing factor MCM6
PWP2	2.65623	0	-0.849886	-6.071	Periodic tryptophan protein 2 homolog
HKDC1	1.6619	0	0.750497	3.52989	Putative hexokinase HKDC1
UAP1L1	1.31956	0.0211489	0.603403	2.54545	UDP-N-acetylhexosamine pyrophosphorylase-like protein 1
FILIP1L	1.84995	0.0045625	-0.419886	-2.79101	Filamin A-interacting protein 1-like
ABCF1	1.4125	0.00512281	-0.687044	-2.87231
GORAB	1.56977	0.0121975	0.476413	2.64967	RAB6-interacting golgin
PRR9	3.16995	0.00663636	0.332408	3.0595	Proline-rich protein 9
DHX57	1.28387	0.0119036	0.707251	2.63974	Putative ATP-dependent RNA helicase DHX57
DPP8	1.81502	0.0112308	-0.570414	-3.32793	Dipeptidyl peptidase 8
TPM1	2.66867	0.0104286	-0.384632	-3.264
LHFPL2	1.71657	0.0157176	0.410165	2.60131	Lipoma HMGIC fusion partner-like 2 protein
USP34	2.40697	0	0.730731	5.00938	Ubiquitin carboxyl-terminal hydrolase 34
CCDC80	2.17502	0.0259231	-0.300831	-2.41211	Coiled-coil domain-containing protein 80
GET4	1.80758	0.0141143	0.417811	2.73506	Golgi to ER traffic protein 4 homolog
MICAL3	2.51588	0.00470968	-0.33283	-2.8106	Protein-methionine sulfoxide oxidase MICAL3
LACC1	2.51815	0.00811111	-0.387186	-3.19009	Laccase domain-containing protein 1
AHNAK2	1.63272	0.01988	0.38896	2.42452	Protein AHNAK2
ZNF579	1.85847	0.0192727	-0.371455	-2.57633	Zinc finger protein 579
SMG8	1.59647	0.0135342	0.485762	2.71669	Protein SMG8
MOSPD2	2.69071	0	-0.426413	-3.57484	Motile sperm domain-containing protein 2
NCOA7	2.23611	0	-0.545084	-3.84631	Nuclear receptor coactivator 7
HDAC7	2.3853	0.00550943	-0.35934	-2.91835	Histone deacetylase 7;Histone deacetylase
CEMIP	1.11062	0.0497886	-0.673674	-2.25052	Cell migration-inducing and hyaluronan-binding protein
PSMG2	1.45649	0.0357876	0.426554	2.34483	Proteasome assembly chaperone 2
FAM84B	1.89043	0	-0.601017	-3.55951	Protein FAM84B
DCBLD2	1.81051	0	1.5576	5.26193	Discoidin, CUB and LCCL domain-containing protein 2
LGMN	2.3757	0	-0.881646	-5.60174	Legumain
PLIN2	1.68117	0.0120488	0.431183	2.64151	Perilipin-2
COL12A1	1.8811	0.0153563	-0.369807	-2.58915	Collagen alpha-1(XII) chain
GDF15	2.71532	0	0.727931	5.51491	Growth/differentiation factor 15
TSSK1B	1.20924	0.013	0.901518	2.69039	Testis-specific serine/threonine-protein kinase 1
OSBPL8	2.8568	0.00463492	0.313791	2.80888	Oxysterol-binding protein-related protein 8;Oxysterol-binding protein
C1orf21	2.25375	0.0126667	-0.331992	-2.65822	Uncharacterized protein C1orf21
C1orf198	1.96349	0.0288302	-0.321058	-2.40026	Uncharacterized protein C1orf198
CDCP1	2.92089	0	0.667223	5.41876	CUB domain-containing protein 1
MED4	2.48347	0.010069	0.401549	3.26273	Mediator of RNA polymerase II transcription subunit 4
RTN4	1.72437	0	1.6453	4.99739	Reticulon-4;Reticulon
PFDN4	3.69314	0.0506116	-0.232971	-2.2549	Prefoldin subunit 4
MXRA5	1.59223	0	-1.17971	-4.03512	Matrix-remodeling-associated protein 5
DIAPH3	1.52592	0.00442424	-0.545959	-2.77983	Protein diaphanous homolog 3
SLC39A9	2.08415	0.00834286	-0.450718	-3.19285	Zinc transporter ZIP9
CGN	2.28591	0.022902	-0.292389	-2.41404	Cingulin
CTSZ	1.99612	0.00540741	-0.412981	-2.91242	Cathepsin Z
ATPIF1	2.03516	0.00584	-0.419547	-2.98458	ATPase inhibitor, mitochondrial
HPS5	1.95681	0.0067907	-0.454477	-3.06738	Hermansky-Pudlak syndrome 5 protein
AKT3	3.81914	0.00561538	0.304015	2.93042	RAC-gamma serine/threonine-protein kinase
GOLT1B	1.54144	0.0448421	0.387417	2.31792	Vesicle transport protein GOT1B
LRRC42	1.36011	0.0216087	0.57077	2.55596	Leucine-rich repeat-containing protein 42

## Sheet: enrichment analysis
	Gene Set Name	# Genes in Gene Set (K)	# Genes in Overlap (k)	k/K	p-value	FDR q-value	Description
	HALLMARK_EPITHELIAL_MESENCHYMAL_TRANSITION	200	15	0.075	9.67e-17	9.91e-13	Genes defining epithelial-mesenchymal transition, as in wound healing, fibrosis and metastasis.
	GO_COLLAGEN_CONTAINING_EXTRACELLULAR_MATRIX	408	17	0.0417	1.41e-14	7.2e-11	An extracellular matrix consisting mainly of proteins (especially collagen) and glycosaminoglycans (mostly as proteoglycans) that provides not only essential physical scaffolding for the cellular constituents but can also initiate crucial biochemical and biomechanical cues required for tissue morphogenesis, differentiation and homeostasis. The components are secreted by cells in the vicinity and …
	GO_EXTRACELLULAR_MATRIX	531	18	0.0339	7.59e-14	2.59e-10	A structure lying external to one or more cells, which provides structural support, biochemical or biomechanical cues for cells or tissues. [GOC:BHF, GOC:mah, GOC:rph, NIF_Subcellular:nlx_subcell_20090513, PMID:21123617, PMID:28089324]
	GO_EXTRACELLULAR_STRUCTURE_ORGANIZATION	373	15	0.0402	9.16e-13	2.35e-09	A process that is carried out at the cellular level which results in the assembly, arrangement of constituent parts, or disassembly of structures in the space external to the outermost structure of a cell. For cells without external protective or external encapsulating structures this refers to space outside of the plasma membrane, and also covers the host cell environment outside an intracellula…
	GO_EXTRACELLULAR_MATRIX_STRUCTURAL_CONSTITUENT	165	11	0.0667	5.1e-12	1.04e-08	The action of a molecule that contributes to the structural integrity of the extracellular matrix. [GOC:mah]
	GO_LOCOMOTION	1984	28	0.0141	1.33e-11	1.92e-08	Self-propelled movement of a cell or organism from one location to another. [GOC:dgh]
	GO_CIRCULATORY_SYSTEM_DEVELOPMENT	1175	22	0.0187	1.45e-11	1.92e-08	The process whose specific outcome is the progression of the circulatory system over time, from its formation to the mature structure. The circulatory system is the organ system that passes nutrients (such as amino acids and electrolytes), gases, hormones, blood cells, etc. to and from cells in the body to help fight diseases and help stabilize body temperature and pH to maintain homeostasis. [GO…
	GO_ANATOMICAL_STRUCTURE_FORMATION_INVOLVED_IN_MORPHOGENESIS	1177	22	0.0187	1.5e-11	1.92e-08	The developmental process pertaining to the initial formation of an anatomical structure from unspecified parts. This process begins with the specific processes that contribute to the appearance of the discrete structure and ends when the structural rudiment is recognizable. An anatomical structure is any biological entity that occupies space and is distinguished from its surroundings. Anatomical…
	HALLMARK_COAGULATION	138	10	0.0725	2.14e-11	2.43e-08	Genes encoding components of blood coagulation system; also up-regulated in platelets.
	GO_CELL_MOTILITY	1758	26	0.0148	2.97e-11	3.04e-08	Any process involved in the controlled self-propelled movement of a cell that results in translocation of the cell from one place to another. [GOC:dgh, GOC:dph, GOC:isa_complete, GOC:mlg]
