# Supplementary material for: The Natural Product β-Escin Targets Cancer and Stromal Cells of the Tumor Microenvironment to Inhibit Ovarian Cancer Metastasis
Source: Cancers (Basel). 2021 Aug 4;13(16):3931. doi: 10.3390/cancers13163931 (PMC8394501; doi:10.3390/cancers13163931)
Supplement: Supplementary file 1 [file cancers-13-03931-s001.zip › Supplementary Table S3.xlsx]

## Sheet: t-test results
Gene names	-Log Student's T-test p-value escin_control	Student's T-test q-value escin_control	Student's T-test Difference escin_control	Student's T-test Test statistic escin_control	Protein names
PLAT	2.29987	0.12	-0.63963	-4.39729	Tissue-type plasminogen activator;Tissue-type plasminogen activator chain A;Tissue-type plasminogen activator chain B
HMOX1	2.23246	0.08	0.632948	4.25807	Heme oxygenase 1
MMP14	2.21031	0.0378947	0.448249	3.3118	Matrix metalloproteinase-14
HSPG2	1.9125	0.09	-0.847763	-4.35573	Basement membrane-specific heparan sulfate proteoglycan core protein;Endorepellin;LG3 peptide
PTPN13	2.9263	0	-0.834881	-6.48377	Tyrosine-protein phosphatase non-receptor type 13
SQSTM1	2.37502	0.144	0.629751	4.46556	Sequestosome-1
ALCAM	1.74442	0.04	-0.61889	-3.3598	CD166 antigen
NID2	1.44011	0.045	-1.10762	-3.4943	Nidogen-2
PDK1	2.70862	0.048	0.414519	3.50219	[Pyruvate dehydrogenase (acetyl-transferring)] kinase isozyme 1, mitochondrial
HKDC1	1.50886	0.0423529	0.899396	3.43142	Putative hexokinase HKDC1
UAP1L1	3.371	0.06	0.425291	3.90977	UDP-N-acetylhexosamine pyrophosphorylase-like protein 1
DCBLD2	1.70413	0.0553846	0.825008	3.78905	Discoidin, CUB and LCCL domain-containing protein 2
LGMN	1.93043	0.072	-0.785556	-4.2265	Legumain
PLIN2	2.20144	0.0654545	0.63226	4.20449	Perilipin-2
GDF15	2.1842	0	0.796538	4.8348	Growth/differentiation factor 15
PRR14	1.80687	0.102857	-0.987593	-4.39289	Proline-rich protein 14
TSSK1B	2.26513	0.09	0.704742	4.63194	Testis-specific serine/threonine-protein kinase 1
CDCP1	2.43281	0	0.713538	4.97333	CUB domain-containing protein 1
AKAP11	2.92147	0.0514286	0.427564	3.72399	A-kinase anchor protein 11
